# Supplementary material for: 6,6′-Dihydr­oxy-2,2′-[(pentane-1,5-diyl­dioxy)bis­(nitrilo­methyl­idyne)]diphenol
Source: Acta Crystallogr Sect E Struct Rep Online. 2008 Jul 26;64(Pt 8):o1600–1. doi: 10.1107/S1600536808023064 (PMC2962213; doi:10.1107/S1600536808023064)
Supplement: Supplementary file 2 [file e-64-o1600-Isup2.hkl]

# 
# h,k,l, Fc-squared, Fo-squared, sigma(Fo-squared) and status flag 
# 
data_I
_shelx_title ' 080609d in C2/c' 
_shelx_refln_list_code          4 
_shelx_F_calc_maximum      228.84 
_exptl_crystal_F_000       792.00 
_reflns_d_resolution_high  0.8406 
 
loop_ 
 _symmetry_equiv_pos_as_xyz 
 'x, y, z' 
 '-x, y, -z+1/2' 
 'x+1/2, y+1/2, z' 
 '-x+1/2, y+1/2, -z+1/2' 
 '-x, -y, -z' 
 'x, -y, z-1/2' 
 '-x+1/2, -y+1/2, -z' 
 'x+1/2, -y+1/2, z-1/2' 
 
_cell_length_a    28.4390 
_cell_length_b     4.6997 
_cell_length_c    14.0843 
_cell_angle_alpha  90.000 
_cell_angle_beta  100.354 
_cell_angle_gamma  90.000 
 
_shelx_F_squared_multiplier     1.000 
 
loop_ 
 _refln_index_h 
 _refln_index_k 
 _refln_index_l 
 _refln_F_squared_calc 
 _refln_F_squared_meas 
 _refln_F_squared_sigma 
 _refln_observed_status 
   2   0   0        3.17        0.80      3.52 o 
   4   0   0    18362.94    19454.85    541.52 o 
   6   0   0     6716.32     6927.68    265.59 o 
   8   0   0     1133.21     1088.55     36.50 o 
  10   0   0      940.99     1012.00     35.48 o 
  12   0   0       86.68       92.18      8.66 o 
  14   0   0     2396.87     2562.29     66.20 o 
  16   0   0     7837.26     8435.87    251.92 o 
  18   0   0      663.20      747.64     28.10 o 
  20   0   0     2017.36     2029.51     72.34 o 
  22   0   0        6.30       32.45     14.71 o 
  24   0   0        0.37      -14.89     14.89 o 
  26   0   0        4.46       14.94     19.64 o 
  28   0   0        7.31      -23.05     20.65 o 
  30   0   0      149.06      182.83     42.00 o 
  32   0   0       19.87       26.31     33.57 o 
   1   1   0     5982.59     6066.70    165.52 o 
   3   1   0     1072.32     1138.88     88.13 o 
   5   1   0    52366.23    51319.93   2156.37 o 
   7   1   0      403.34      415.92     19.87 o 
   9   1   0     3292.11     3352.04    103.07 o 
  11   1   0     1954.73     2008.25     51.15 o 
  13   1   0      564.95      476.92     19.28 o 
  15   1   0      253.27      261.66     16.32 o 
  17   1   0      574.84      562.29     24.28 o 
  19   1   0      189.19      229.73     31.32 o 
  21   1   0      252.91      238.13     66.20 o 
  23   1   0       33.72       29.11     10.15 o 
  25   1   0      490.97      403.09    105.21 o 
  27   1   0       14.19       17.57     22.87 o 
  29   1   0      102.60      103.31     33.62 o 
  31   1   0        2.74      -14.73     23.32 o 
   0   2   0      988.50      939.32     48.88 o 
   2   2   0      351.42      320.40     25.61 o 
   4   2   0        0.02        0.83      5.56 o 
   6   2   0     1759.42     1729.35     46.65 o 
   8   2   0      142.06      139.44     11.90 o 
  10   2   0       15.52       24.44     11.08 o 
  12   2   0      528.49      529.68     28.62 o 
  14   2   0      345.71      324.87     24.15 o 
  16   2   0        8.51       20.42     12.23 o 
  18   2   0      145.26      163.53     28.92 o 
  20   2   0       31.32        5.78     11.53 o 
  22   2   0        0.58       -9.41     10.35 o 
  24   2   0       38.61        9.82     15.61 o 
  26   2   0      111.78       60.33     38.47 o 
  28   2   0       28.75        0.47     10.06 o 
  30   2   0       55.35       37.74     45.52 o 
   1   3   0       48.43       60.73     12.02 o 
   3   3   0      104.41      116.80     29.78 o 
   5   3   0      385.35      389.10     21.84 o 
   7   3   0       62.73       65.71     15.80 o 
   9   3   0      127.70      141.40     37.46 o 
  11   3   0      204.35      217.89     27.20 o 
  13   3   0       83.56      127.91     31.54 o 
  15   3   0      261.51      142.76    136.69 o 
  17   3   0       31.03       10.00     26.34 o 
  19   3   0        2.46        8.65      6.60 o 
  21   3   0       47.17       10.18     13.37 o 
  23   3   0       87.00       21.05     49.71 o 
  25   3   0        5.62       -2.61      6.91 o 
  27   3   0        1.73       -5.74      6.58 o 
   0   4   0        9.28        5.02     18.20 o 
   2   4   0        1.89      -16.12     10.75 o 
   4   4   0      478.65      324.63    149.87 o 
   6   4   0      112.67       78.60     57.63 o 
   8   4   0        2.45      -10.92     16.33 o 
  10   4   0      699.24      324.50    276.27 o 
  12   4   0      707.03      273.59    290.25 o 
  14   4   0       96.91       44.25     53.71 o 
  16   4   0       31.36       11.80      9.31 o 
  18   4   0       23.18       14.18     28.39 o 
  20   4   0       29.23        1.15      5.62 o 
  22   4   0       15.41       -2.78      5.53 o 
   1   5   0        0.06       31.85     41.22 o 
   3   5   0      154.71      310.47     63.66 o 
   5   5   0      215.10      214.82    136.21 o 
   7   5   0      268.68      201.75    119.08 o 
   9   5   0       24.43        4.32     16.41 o 
  11   5   0        4.91        8.75      9.99 o 
  13   5   0       27.91      -17.21     14.78 o 
 -33   1   1       16.29        1.28     31.06 o 
 -31   1   1        0.59      -10.19     25.29 o 
 -29   1   1      236.72      204.44     42.58 o 
 -27   1   1      154.97      111.96     62.62 o 
 -25   1   1      103.17      124.98     31.97 o 
 -23   1   1      126.47      139.77     21.84 o 
 -21   1   1      102.92      144.51     38.82 o 
 -19   1   1       60.44       89.15     17.12 o 
 -17   1   1       25.84       19.66     10.73 o 
 -15   1   1       80.46      125.43     14.16 o 
 -13   1   1     1486.06     1729.97     51.25 o 
 -11   1   1      934.28     1029.85     29.47 o 
  -9   1   1     5208.14     5496.68    128.44 o 
  -7   1   1      396.08      367.81     12.39 o 
  -5   1   1     1289.86     1286.23     33.16 o 
  -3   1   1       58.55       50.97      6.64 o 
  -1   1   1     3299.12     3325.47     93.37 o 
   1   1   1    12291.27    12997.37    610.29 o 
   3   1   1     1300.66     1319.40    102.20 o 
   5   1   1    37696.05    38790.86   2077.76 o 
   7   1   1     4063.96     4277.66    127.65 o 
   9   1   1     1509.31     1460.34     37.94 o 
  11   1   1      431.06      432.85     15.03 o 
  13   1   1       78.29       82.56     10.04 o 
  15   1   1      465.57      425.41     31.65 o 
  17   1   1       53.52       35.16     15.42 o 
  19   1   1        7.68        0.21      8.35 o 
  21   1   1     1395.29     1195.47    127.00 o 
  23   1   1       76.22       84.09     14.76 o 
  25   1   1        7.15       -5.06     15.40 o 
  27   1   1       48.85       18.66     19.85 o 
  29   1   1       19.54       36.39     24.60 o 
  31   1   1        1.70       27.22     28.50 o 
 -30   2   1       74.09       35.92     10.01 o 
 -28   2   1        9.12        4.67      8.62 o 
 -26   2   1       25.05        6.25     15.69 o 
 -24   2   1      340.62      379.01     36.44 o 
 -22   2   1        2.45       -7.11     14.08 o 
 -20   2   1        0.98        5.54     13.20 o 
 -18   2   1       27.63       28.59     14.07 o 
 -16   2   1        0.62       -6.94     10.75 o 
 -14   2   1        7.40        4.20     10.15 o 
 -12   2   1        1.50       -0.68     11.09 o 
 -10   2   1      141.53      158.36     24.65 o 
  -8   2   1      160.08      183.31     10.74 o 
  -6   2   1     1960.55     1997.53     66.29 o 
  -4   2   1       34.13       22.49      7.07 o 
  -2   2   1      358.64      324.06     25.40 o 
   0   2   1     1124.28     1174.73     85.20 o 
   2   2   1       23.35       35.66      7.46 o 
   4   2   1       93.37       99.20     10.03 o 
   6   2   1     1904.77     1679.12     95.10 o 
   8   2   1       32.49       39.69     11.15 o 
  10   2   1     6451.08     4906.61   1396.91 o 
  12   2   1     1450.10      969.79    340.30 o 
  14   2   1      317.20      239.55     70.09 o 
  16   2   1      631.51      377.89    157.37 o 
  18   2   1        6.22       -8.82      8.42 o 
  20   2   1       12.93       -0.78     30.28 o 
  22   2   1      720.85      424.07    247.48 o 
  24   2   1        9.53        3.98      9.59 o 
  26   2   1      177.85      117.57     38.03 o 
  28   2   1        7.30        4.20     14.12 o 
  30   2   1        4.82       -2.36     15.28 o 
 -27   3   1        0.21        2.66     19.56 o 
 -25   3   1       36.61       24.25     25.83 o 
 -23   3   1       29.97       10.52     14.65 o 
 -21   3   1      112.51      103.22     26.58 o 
 -19   3   1       91.83      107.69     22.96 o 
 -17   3   1      314.01      345.73     55.98 o 
 -15   3   1       64.82       73.46     19.51 o 
 -13   3   1       54.37       66.23     18.10 o 
 -11   3   1       17.26       -1.02     13.25 o 
  -9   3   1       41.38       40.38     23.35 o 
  -7   3   1       89.01      113.91     28.84 o 
  -5   3   1       86.43       96.73     14.80 o 
  -3   3   1        1.40       -3.64      8.58 o 
  -1   3   1       24.95       10.70     25.37 o 
   1   3   1      151.43      155.42     18.57 o 
   3   3   1       50.48       53.50     10.26 o 
   5   3   1       13.87       10.68     10.65 o 
   7   3   1       36.24       34.51     17.42 o 
   9   3   1      260.54      179.15    102.86 o 
  11   3   1      345.29      217.02    139.12 o 
  13   3   1      237.32      195.40    114.41 o 
  15   3   1      228.94      153.87     92.45 o 
  17   3   1     3094.73     1498.89   1113.58 o 
  19   3   1      301.61      210.05    172.90 o 
  21   3   1        0.16       -7.80      7.79 o 
  23   3   1        7.74      -12.76      8.50 o 
  25   3   1       94.30       38.37     23.68 o 
  27   3   1       24.59       12.47     11.42 o 
 -22   4   1       83.26       23.41     31.24 o 
 -20   4   1        0.04       -8.34     14.76 o 
 -18   4   1       96.72       22.18     60.51 o 
 -16   4   1       23.32        6.11      8.16 o 
 -14   4   1       82.73       -4.00     29.03 o 
 -12   4   1      282.10      405.25     60.19 o 
 -10   4   1       37.55       88.48     37.62 o 
  -8   4   1        7.40       27.83     18.90 o 
  -6   4   1       88.17       52.67     30.68 o 
  -4   4   1       89.86       96.80     38.48 o 
  -2   4   1        1.06       -5.56      8.35 o 
   0   4   1        0.31      -16.12     10.74 o 
   2   4   1       29.17        5.92     31.64 o 
   4   4   1        2.90      -18.10     12.07 o 
   6   4   1       28.60       -7.61     12.28 o 
   8   4   1      494.00      324.77    170.47 o 
  10   4   1       18.99        6.76     15.77 o 
  12   4   1      877.48      461.49    299.13 o 
  14   4   1        0.05       -9.98      9.63 o 
  16   4   1        1.70       -4.68      7.15 o 
  18   4   1        0.00       -2.79      7.21 o 
  20   4   1       43.11       23.17     17.82 o 
  22   4   1       53.99       15.61      8.37 o 
 -15   5   1        0.13       -0.96      9.55 o 
 -13   5   1       88.42       68.19    109.74 o 
 -11   5   1        0.09       -1.19      8.51 o 
  -9   5   1      325.00      200.00    167.88 o 
  -7   5   1      207.65      168.60    149.53 o 
  -5   5   1       85.22       35.55     38.56 o 
  -3   5   1       50.51       62.49     43.55 o 
  -1   5   1       36.52       82.79     44.62 o 
   1   5   1       30.19       61.05     53.90 o 
   3   5   1      291.60      532.47     80.31 o 
   5   5   1       35.39       41.30     33.11 o 
   7   5   1       83.86       68.43     66.22 o 
   9   5   1        7.70        1.57     13.27 o 
  11   5   1        0.11       -2.07     11.32 o 
  13   5   1        6.44        8.84     10.63 o 
 -32   0   2      199.14      193.39     45.31 o 
 -30   0   2        5.19        6.24     25.29 o 
 -28   0   2      349.72      384.44     51.44 o 
 -26   0   2      114.57      142.16     32.50 o 
 -24   0   2      109.77      142.38     29.94 o 
 -22   0   2     1843.23     1886.44     69.86 o 
 -20   0   2      657.76      680.67     53.92 o 
 -18   0   2     4033.49     4448.30    137.19 o 
 -16   0   2      883.65      897.79     36.42 o 
 -14   0   2      951.13      897.68     35.09 o 
 -12   0   2      388.72      405.05     19.21 o 
 -10   0   2      959.31      992.62     34.92 o 
  -8   0   2    14185.76    14476.60    406.15 o 
  -6   0   2    15590.05    15409.75    369.58 o 
  -4   0   2    42662.68    41322.06    951.50 o 
  -2   0   2     3093.20     2893.62    150.62 o 
   0   0   2      386.46      367.74     12.96 o 
   2   0   2     1105.89     1057.38     32.58 o 
   4   0   2    13760.56    15007.02    414.59 o 
   6   0   2     4132.70     4408.69    104.87 o 
   8   0   2     1731.03     1720.91     44.72 o 
  10   0   2      102.12      115.11      8.52 o 
  12   0   2      481.73      453.15     17.18 o 
  14   0   2       19.98       18.27      6.91 o 
  16   0   2      556.57      529.27     20.80 o 
  18   0   2        1.10        1.76      7.40 o 
  20   0   2      797.38      748.64     28.03 o 
  22   0   2        2.56       -3.75     13.35 o 
  24   0   2        1.35        4.86     18.36 o 
  26   0   2       99.40      102.89     33.14 o 
  28   0   2        2.43      -18.73     23.48 o 
 -33   1   2        0.49      -14.57     28.39 o 
 -31   1   2        8.71       35.49     29.24 o 
 -29   1   2      125.17      125.67     37.14 o 
 -27   1   2      157.37      232.65     30.86 o 
 -25   1   2      298.39      374.46     47.79 o 
 -23   1   2      104.48       90.33     19.97 o 
 -21   1   2      184.08      206.64     24.07 o 
 -19   1   2        0.00       -8.34     13.58 o 
 -17   1   2      689.17      646.13     24.50 o 
 -15   1   2       75.91      105.12     15.94 o 
 -13   1   2     8833.54     9721.62    224.73 o 
 -11   1   2      286.80      265.79     12.54 o 
  -9   1   2     2402.37     2359.58     45.39 o 
  -7   1   2     9212.47     9056.89    179.81 o 
  -5   1   2       20.11       32.97      4.05 o 
  -3   1   2      217.26      182.61      7.84 o 
  -1   1   2     2726.71     2582.30     61.77 o 
   1   1   2    14999.06    14564.99    262.51 o 
   3   1   2    23777.77    22775.05    574.90 o 
   5   1   2     1271.83     1214.38     51.67 o 
   7   1   2     6022.29     6302.65    332.79 o 
   9   1   2     2107.89     2062.45    101.52 o 
  11   1   2       36.73       34.22      6.10 o 
  13   1   2      120.31      140.49     11.73 o 
  15   1   2       25.78       20.12      6.66 o 
  17   1   2       52.21       42.48     12.72 o 
  19   1   2      146.42      153.81     22.15 o 
  21   1   2       15.44       10.54     10.47 o 
  23   1   2        0.08       -0.43     12.18 o 
  25   1   2        0.18        3.93     21.67 o 
  27   1   2      106.99      123.26     26.92 o 
  29   1   2        5.03        2.94     26.10 o 
  31   1   2       18.97       12.70     30.68 o 
 -30   2   2       57.62       18.91     20.68 o 
 -28   2   2      104.16      107.23     40.02 o 
 -26   2   2       10.53        8.45     18.78 o 
 -24   2   2      138.91      123.43     29.27 o 
 -22   2   2        3.63      -20.14     14.88 o 
 -20   2   2       27.21       29.94     15.90 o 
 -18   2   2       21.51       33.45     14.54 o 
 -16   2   2      135.80      202.30     43.71 o 
 -14   2   2      345.42      325.86     24.97 o 
 -12   2   2      937.71      940.71     33.98 o 
 -10   2   2       15.24       17.00      9.63 o 
  -8   2   2     3282.22     3690.60     91.63 o 
  -6   2   2      133.73      147.99     10.86 o 
  -4   2   2     1775.58     1738.92     48.04 o 
  -2   2   2      316.34      300.57     16.85 o 
   0   2   2      380.91      362.47     19.35 o 
   2   2   2      863.76      888.77     61.64 o 
   4   2   2      138.50      170.14     13.08 o 
   6   2   2     5780.69     6007.84    235.45 o 
   8   2   2     4216.77     4117.12    100.47 o 
  10   2   2     4931.95     4680.42    181.12 o 
  12   2   2     2664.19     2431.16    190.72 o 
  14   2   2       52.74       77.08     15.10 o 
  16   2   2      477.15      361.01     76.68 o 
  18   2   2      639.51      517.33     44.99 o 
  20   2   2       44.75       39.28     12.93 o 
  22   2   2     1495.86     1154.26    193.53 o 
  24   2   2        8.50        3.42     12.47 o 
  26   2   2      317.66      253.04     46.77 o 
  28   2   2        0.02        8.90     17.47 o 
  30   2   2       50.66       23.68     67.61 o 
 -27   3   2        2.15       -0.32     28.98 o 
 -25   3   2       11.96        5.75     20.21 o 
 -23   3   2        4.99       -9.48     19.06 o 
 -21   3   2        0.08       -8.96     17.87 o 
 -19   3   2       21.74        0.70     16.20 o 
 -17   3   2      112.70       97.41     22.77 o 
 -15   3   2        2.87       -5.10     15.45 o 
 -13   3   2      110.21       84.64     20.37 o 
 -11   3   2       96.07      105.23     37.76 o 
  -9   3   2        3.79       -0.81     12.50 o 
  -7   3   2      606.94      694.92     26.97 o 
  -5   3   2      341.84      340.35     20.43 o 
  -3   3   2      749.35      765.12     34.08 o 
  -1   3   2      736.74      769.19     34.64 o 
   1   3   2        9.95       25.27      9.77 o 
   3   3   2       73.88       82.15     13.03 o 
   5   3   2       21.56       17.22      9.10 o 
   7   3   2       44.28       45.95     14.93 o 
   9   3   2      297.30      278.60     23.04 o 
  11   3   2       48.28       27.88     13.08 o 
  13   3   2      429.13      297.43     68.73 o 
  15   3   2     1440.02      964.86    374.35 o 
  17   3   2      270.53      223.54    102.30 o 
  19   3   2       29.44       14.95     12.38 o 
  21   3   2       18.14       -2.76      9.41 o 
  23   3   2        0.82        4.48     10.23 o 
  25   3   2        5.06       -2.67     11.74 o 
  27   3   2        3.95       -8.91     10.44 o 
 -22   4   2       17.54       -2.29     32.18 o 
 -20   4   2        0.56      -31.87     21.24 o 
 -18   4   2        6.58        1.53     22.51 o 
 -16   4   2       13.21      -22.42     19.79 o 
 -14   4   2       12.62       -7.71     20.39 o 
 -12   4   2        0.15       -4.90     18.62 o 
 -10   4   2      167.64      181.31     30.42 o 
  -8   4   2      747.92      747.29     66.20 o 
  -6   4   2       67.68       49.50     35.62 o 
  -4   4   2        1.93       -3.73     13.39 o 
  -2   4   2        7.96        5.51     12.47 o 
   0   4   2        1.97      -17.59     11.73 o 
   2   4   2       58.41       32.94     20.58 o 
   4   4   2       28.39       -0.82     17.21 o 
   6   4   2        2.48        6.86     14.03 o 
   8   4   2      697.81      533.44    153.21 o 
  10   4   2       96.79      129.16     45.31 o 
  12   4   2      145.19      123.19     60.78 o 
  14   4   2       24.87       23.06     12.66 o 
  16   4   2       54.81       18.34     15.48 o 
  18   4   2       17.21       17.77     10.40 o 
  20   4   2       66.59       32.24     53.60 o 
  22   4   2       27.35       17.41      9.96 o 
 -15   5   2        1.70       -1.09     16.38 o 
 -13   5   2       21.80       12.11      6.53 o 
 -11   5   2        1.83        6.23      6.96 o 
  -9   5   2      191.92       88.36    125.11 o 
  -7   5   2       30.61       19.53     10.57 o 
  -5   5   2       12.87        2.51     16.54 o 
  -3   5   2      133.14      241.21     62.92 o 
  -1   5   2        2.90        7.39     70.92 o 
   1   5   2        2.36       58.11     51.98 o 
   3   5   2       62.90      126.58     48.51 o 
   5   5   2        0.08       -8.05     23.72 o 
   7   5   2        1.13       -3.53     18.88 o 
   9   5   2        1.36       -3.81     15.46 o 
  11   5   2       50.26       25.95     14.69 o 
  13   5   2        2.26      -10.89     11.90 o 
 -33   1   3       57.68        0.05     31.11 o 
 -31   1   3        2.15        3.79     29.19 o 
 -29   1   3        0.04        8.23     27.06 o 
 -27   1   3      229.22      234.86     32.42 o 
 -25   1   3      171.26      171.06     26.68 o 
 -23   1   3      319.28      353.27     46.45 o 
 -21   1   3       33.76       18.16     13.23 o 
 -19   1   3      301.35      287.46     20.66 o 
 -17   1   3     2916.94     2992.14     68.73 o 
 -15   1   3       69.80       73.67      9.88 o 
 -13   1   3     2798.86     2906.19     64.26 o 
 -11   1   3      916.22      883.07     23.34 o 
  -9   1   3      297.97      267.58      9.21 o 
  -7   1   3     5669.87     5570.11    112.98 o 
  -5   1   3      836.12      808.46     20.42 o 
  -3   1   3     2280.07     2138.86     44.74 o 
  -1   1   3     3304.34     3207.34     67.10 o 
   1   1   3     6928.65     6715.37    121.81 o 
   3   1   3    11408.42    11706.51    288.83 o 
   5   1   3      960.16      958.57     28.35 o 
   7   1   3       18.70       21.14      4.90 o 
   9   1   3     3031.45     3404.99    153.55 o 
  11   1   3        7.48        9.34      5.31 o 
  13   1   3      487.04      488.29     16.98 o 
  15   1   3       28.26        9.17      6.77 o 
  17   1   3      362.28      388.36     69.60 o 
  19   1   3        1.17      -10.54      8.72 o 
  21   1   3        0.55        0.43     11.76 o 
  23   1   3      682.98      673.02     31.18 o 
  25   1   3      430.01      490.08    133.01 o 
  27   1   3      241.19      266.82     36.43 o 
  29   1   3       40.08       12.27     29.19 o 
  31   1   3       48.29       91.47     38.69 o 
 -30   2   3       39.10       60.88     26.82 o 
 -28   2   3        2.30       15.01     21.85 o 
 -26   2   3       16.47      -12.17     17.32 o 
 -24   2   3       52.05       19.76     17.65 o 
 -22   2   3      301.81      278.78     34.45 o 
 -20   2   3       10.40       -6.84     13.90 o 
 -18   2   3       42.32       39.41     15.60 o 
 -16   2   3      459.22      409.78     29.47 o 
 -14   2   3      217.10      230.95     31.99 o 
 -12   2   3     5632.13     5963.80    123.57 o 
 -10   2   3       50.20       68.93     15.56 o 
  -8   2   3     4264.64     4417.60    115.37 o 
  -6   2   3       30.65        3.69      5.34 o 
  -4   2   3       11.78       -4.26      5.30 o 
  -2   2   3     1522.50     1539.76     59.19 o 
   0   2   3       46.33       66.38     11.26 o 
   2   2   3     1284.21     1300.38     81.56 o 
   4   2   3      416.52      525.75     39.86 o 
   6   2   3      479.58      431.96     44.28 o 
   8   2   3     8511.63     8613.16    585.26 o 
  10   2   3      509.61      485.86     31.79 o 
  12   2   3        1.99       -1.62      8.80 o 
  14   2   3      199.96      231.37     33.76 o 
  16   2   3      143.52      135.39     19.05 o 
  18   2   3     2547.95     2336.42     71.54 o 
  20   2   3      516.10      440.90     26.35 o 
  22   2   3      105.11       90.11     16.81 o 
  24   2   3       12.27      -14.56     13.26 o 
  26   2   3        5.38        3.43     15.13 o 
  28   2   3       29.50       49.71     26.04 o 
 -27   3   3        6.93        6.21     23.19 o 
 -25   3   3        8.19        7.48     21.95 o 
 -23   3   3       79.70       63.31     27.75 o 
 -21   3   3      372.04      472.41     44.00 o 
 -19   3   3       80.21       65.47     21.90 o 
 -17   3   3      397.25      419.85     34.97 o 
 -15   3   3        0.15        7.90     15.85 o 
 -13   3   3        2.76       -2.95     13.78 o 
 -11   3   3        4.75      -10.47     12.95 o 
  -9   3   3       12.74       -3.88      9.23 o 
  -7   3   3      513.90      559.41     24.21 o 
  -5   3   3      536.06      515.07     23.25 o 
  -3   3   3     2493.11     2615.81     85.15 o 
  -1   3   3      990.07     1103.09     44.33 o 
   1   3   3       87.03       69.00     14.45 o 
   3   3   3      106.20      112.16     16.38 o 
   5   3   3       21.27       21.19     10.02 o 
   7   3   3       15.25       18.42     13.75 o 
   9   3   3       24.28       28.85     17.80 o 
  11   3   3        4.82       15.46     13.61 o 
  13   3   3     6580.25     5468.28    862.82 o 
  15   3   3        0.05        5.39     11.78 o 
  17   3   3      314.86      284.93     55.89 o 
  19   3   3       93.90       56.99     19.72 o 
  21   3   3        0.05        5.82     13.09 o 
  23   3   3       22.34       19.15     25.67 o 
  25   3   3        7.18       -4.53     13.60 o 
 -22   4   3       24.57       10.03     24.84 o 
 -20   4   3       24.07       12.74     24.70 o 
 -18   4   3        0.05      -29.75     21.99 o 
 -16   4   3       85.71       65.28     25.25 o 
 -14   4   3       10.93       21.21     21.43 o 
 -12   4   3       24.11      -13.24     18.18 o 
 -10   4   3       74.62      100.35     62.62 o 
  -8   4   3       84.06       71.17     36.07 o 
  -6   4   3       20.23       11.72     17.70 o 
  -4   4   3       13.35       12.03     15.98 o 
  -2   4   3        0.88      -11.71     13.67 o 
   0   4   3        1.35      -15.80     15.10 o 
   2   4   3       84.81       90.26     24.22 o 
   4   4   3        0.18      -23.17     15.45 o 
   6   4   3       53.05       36.98     20.82 o 
   8   4   3      309.63      370.87     85.09 o 
  10   4   3        5.15       -4.13     16.01 o 
  12   4   3       84.11       87.98     29.11 o 
  14   4   3        8.93       -9.31     11.61 o 
  16   4   3       40.39        0.84     11.08 o 
  18   4   3      291.02      255.39     89.19 o 
  20   4   3       11.75       10.78     11.32 o 
 -13   5   3       84.71      118.77     35.17 o 
 -11   5   3       65.47       73.93     27.62 o 
  -9   5   3        0.00        5.25     22.62 o 
  -7   5   3        2.94       -9.56     19.70 o 
  -5   5   3        0.72        0.93     22.31 o 
  -3   5   3        3.30       22.68     38.64 o 
  -1   5   3       17.79       34.31     51.50 o 
   3   5   3        1.92        4.59     32.98 o 
   5   5   3       39.13       52.03     29.56 o 
   7   5   3       10.73        7.10     25.51 o 
   9   5   3        0.54       17.29     20.49 o 
  11   5   3        0.75      -17.56     15.90 o 
 -32   0   4        0.03       -2.67     25.29 o 
 -30   0   4        8.13      -21.61     24.07 o 
 -28   0   4        1.21        0.48     23.37 o 
 -26   0   4       13.40       12.06     22.20 o 
 -24   0   4        8.03      -18.51     12.34 o 
 -22   0   4      348.94      396.92    101.66 o 
 -20   0   4     2168.83     2248.91     78.75 o 
 -18   0   4      279.18      325.61     37.86 o 
 -16   0   4     1235.07     1267.64     47.38 o 
 -14   0   4       10.02        8.33      8.30 o 
 -12   0   4     1444.34     1461.92     64.12 o 
 -10   0   4      228.52      215.33     10.87 o 
  -8   0   4     5718.53     5609.53    134.95 o 
  -6   0   4     5663.71     5500.73    158.32 o 
  -4   0   4    16033.22    15791.52    440.74 o 
  -2   0   4     9103.66     8123.16    188.47 o 
   0   0   4       37.38       33.88      6.03 o 
   2   0   4     1020.11      990.44     33.31 o 
   4   0   4     2614.31     2692.42     80.78 o 
   6   0   4     2717.92     2924.31     88.14 o 
   8   0   4     4657.53     5205.79    151.53 o 
  10   0   4        5.60       18.56      7.48 o 
  12   0   4      971.17      940.99     36.24 o 
  14   0   4      554.23      583.16     26.59 o 
  16   0   4        5.73       10.19      9.55 o 
  18   0   4        1.56       -8.78      8.83 o 
  20   0   4       49.47       58.01     13.76 o 
 -33   1   4        1.00      -15.96     29.03 o 
 -31   1   4       30.16        4.80     26.63 o 
 -29   1   4        0.00      -19.22     20.55 o 
 -27   1   4        0.16      -24.14     18.01 o 
 -25   1   4       92.23      132.99     21.54 o 
 -23   1   4       44.48       43.33     13.88 o 
 -21   1   4      200.10      249.73     21.74 o 
 -19   1   4      105.25      123.15     15.12 o 
 -17   1   4      616.67      667.02     22.22 o 
 -15   1   4     1204.01     1168.21     28.07 o 
 -13   1   4       57.52       61.87      7.05 o 
 -11   1   4     2071.66     2077.01     47.85 o 
  -9   1   4      279.00      260.04     11.24 o 
  -7   1   4     1014.38      937.39     21.46 o 
  -5   1   4      234.98      215.30      7.97 o 
  -3   1   4      456.32      408.09     12.81 o 
  -1   1   4     1341.71     1281.28     30.34 o 
   1   1   4     4227.71     4150.05     77.21 o 
   3   1   4     2743.96     2828.21     68.07 o 
   5   1   4     3484.21     3749.91    111.05 o 
   7   1   4     1235.82     1257.09     57.59 o 
   9   1   4     2328.21     2686.47     63.81 o 
  11   1   4      111.74      116.70     10.05 o 
  13   1   4        5.04        0.21      5.99 o 
  15   1   4      101.96      115.90     11.56 o 
  17   1   4        0.75       -8.53      9.22 o 
  19   1   4      267.27      279.96     21.03 o 
  21   1   4      186.89      214.03     29.42 o 
  23   1   4      611.55      663.11     65.35 o 
  25   1   4      897.40     1030.34     91.68 o 
  27   1   4       31.68       20.65     27.96 o 
  29   1   4        4.92        5.39     29.56 o 
 -30   2   4      126.90      129.11     34.10 o 
 -28   2   4       81.83       60.40     26.76 o 
 -26   2   4      143.05      111.14     27.08 o 
 -24   2   4       13.33        0.15     17.74 o 
 -22   2   4      363.31      367.91     35.63 o 
 -20   2   4       14.11       16.84     17.77 o 
 -18   2   4      119.44      117.74     27.46 o 
 -16   2   4     1111.09     1222.00     61.37 o 
 -14   2   4      368.12      344.63     49.79 o 
 -12   2   4      442.45      464.61     16.72 o 
 -10   2   4        7.58        1.91      5.22 o 
  -8   2   4      296.93      310.91     13.13 o 
  -6   2   4        0.13       -7.35      4.90 o 
  -4   2   4     1515.55     1469.24     37.01 o 
  -2   2   4      278.80      249.44     13.10 o 
   0   2   4     4144.90     4429.99     94.36 o 
   2   2   4      276.79      232.25     16.85 o 
   4   2   4     5148.69     5384.96    183.09 o 
   6   2   4      319.94      307.53     22.97 o 
   8   2   4      296.94      263.61     33.00 o 
  10   2   4       56.85       61.69      7.08 o 
  12   2   4      127.39      133.26     16.10 o 
  14   2   4       78.02      113.41     28.74 o 
  16   2   4     1144.66     1084.14     40.75 o 
  18   2   4      434.14      413.09     25.69 o 
  20   2   4      461.03      432.54     26.92 o 
  22   2   4       11.71      -13.45     17.31 o 
  24   2   4        0.11        8.35     15.41 o 
  26   2   4        8.67      -24.72     23.26 o 
  28   2   4        0.06      -16.35     22.48 o 
 -27   3   4        7.70       18.69     24.16 o 
 -25   3   4       10.60        1.24     22.53 o 
 -23   3   4       24.95        7.43     28.42 o 
 -21   3   4        2.58      -19.59     21.45 o 
 -19   3   4      162.09      173.54     29.56 o 
 -17   3   4       52.26       57.29     20.70 o 
 -15   3   4       79.67       85.99     22.86 o 
 -13   3   4       89.46       88.34     36.74 o 
 -11   3   4      118.91       84.06     23.40 o 
  -9   3   4        1.15       -3.23      9.52 o 
  -7   3   4      610.21      583.87     21.53 o 
  -5   3   4       44.05       57.16     10.71 o 
  -3   3   4      446.32      446.14     21.37 o 
  -1   3   4        0.86        3.94      8.61 o 
   1   3   4      138.12      133.27     20.00 o 
   3   3   4       64.53       67.37     10.65 o 
   5   3   4      126.90      121.11     13.37 o 
   7   3   4       10.08        7.61     11.33 o 
   9   3   4      710.68      733.93     31.58 o 
  11   3   4      541.07      525.36     27.93 o 
  13   3   4      333.69      353.14     25.11 o 
  15   3   4       55.83       33.32     14.65 o 
  17   3   4      156.86      157.80     26.86 o 
  19   3   4      128.77      109.85     18.23 o 
  21   3   4        5.57       13.47     14.73 o 
  23   3   4        0.26      -15.22     13.94 o 
  25   3   4        0.03      -13.77     15.04 o 
 -22   4   4        1.48       -9.14     25.01 o 
 -20   4   4        0.29      -18.27     24.18 o 
 -18   4   4        4.87       -0.71     24.70 o 
 -16   4   4      196.69      203.09     81.09 o 
 -14   4   4      113.24      167.04     46.03 o 
 -12   4   4        7.37      -21.19     18.78 o 
 -10   4   4        6.55        3.31     18.50 o 
  -8   4   4       27.97       12.97     19.37 o 
  -6   4   4        0.19       -6.67     12.74 o 
  -4   4   4        7.60        4.21     12.25 o 
  -2   4   4       25.67        6.83     12.32 o 
   0   4   4       12.12       22.21     14.00 o 
   2   4   4      292.63      486.09     98.94 o 
   4   4   4       64.38       53.64     21.11 o 
   6   4   4        0.39      -14.70     16.05 o 
   8   4   4      112.87      160.67     33.43 o 
  10   4   4      148.73      189.64     28.83 o 
  12   4   4       20.19       14.48     16.24 o 
  14   4   4       38.37       12.93     16.29 o 
  16   4   4       31.38       10.43     15.96 o 
  18   4   4      449.85      346.28     89.71 o 
  20   4   4       42.92       25.98     16.68 o 
 -13   5   4        0.07        0.92     25.60 o 
 -11   5   4       19.64       -4.92     22.76 o 
  -9   5   4        0.14      -12.09     21.46 o 
  -7   5   4        1.86        5.66     22.43 o 
  -5   5   4        0.41        6.88     38.26 o 
  -3   5   4        0.01       -2.25     21.87 o 
  -1   5   4        3.84        3.54     21.92 o 
   1   5   4       20.11        5.18     31.70 o 
   3   5   4        1.29       22.86     23.38 o 
   5   5   4       55.05      102.92     29.35 o 
   7   5   4       70.30       29.82     24.14 o 
   9   5   4        1.58       -4.51     19.55 o 
  11   5   4        1.50       -6.42     18.59 o 
 -33   1   5       13.32       21.29     28.18 o 
 -31   1   5       50.55       18.36     30.36 o 
 -29   1   5      483.14      541.29    149.15 o 
 -27   1   5       18.70       26.17     16.38 o 
 -25   1   5      667.55      623.11     33.59 o 
 -23   1   5       57.95       24.76     13.53 o 
 -21   1   5       35.64       11.03     10.86 o 
 -19   1   5        0.00       -0.78      7.99 o 
 -17   1   5       77.16       95.79      9.95 o 
 -15   1   5      412.31      403.82     14.06 o 
 -13   1   5       33.16       32.07      6.20 o 
 -11   1   5      746.09      741.59     21.38 o 
  -9   1   5      303.14      290.05     10.32 o 
  -7   1   5        0.06        1.15      3.53 o 
  -5   1   5      510.71      475.34     16.92 o 
  -3   1   5       16.59       14.47      4.84 o 
  -1   1   5        2.88       -1.33      3.78 o 
   1   1   5     2422.77     2455.88     53.05 o 
   3   1   5     4674.49     4900.15    101.15 o 
   5   1   5     8696.92     9905.75    306.97 o 
   7   1   5      184.05      186.73     10.41 o 
   9   1   5      541.17      613.43     33.60 o 
  11   1   5       37.42       56.43     12.22 o 
  13   1   5      212.59      244.59     14.17 o 
  15   1   5       10.54       -0.68      7.41 o 
  17   1   5       15.96        7.83     10.47 o 
  19   1   5      172.91      173.14     19.62 o 
  21   1   5      890.22      874.17     59.44 o 
  23   1   5       37.61       20.31     20.80 o 
  25   1   5      371.25      373.17     40.47 o 
  27   1   5        4.14      -10.03     29.67 o 
  29   1   5        8.21       28.28     31.48 o 
 -30   2   5      168.71      245.66     36.73 o 
 -28   2   5       18.21        1.99     21.96 o 
 -26   2   5       47.53       38.86     21.25 o 
 -24   2   5       28.31       20.89     18.82 o 
 -22   2   5        6.75        4.60     15.93 o 
 -20   2   5       69.78       50.24     17.05 o 
 -18   2   5      217.10      255.15     28.55 o 
 -16   2   5      194.19      190.93     24.52 o 
 -14   2   5     1032.97      985.23     56.33 o 
 -12   2   5      313.52      323.50     17.02 o 
 -10   2   5      393.24      420.09     15.38 o 
  -8   2   5       33.10       30.03      6.88 o 
  -6   2   5      220.24      209.94     14.31 o 
  -4   2   5        4.21       -1.24      5.13 o 
  -2   2   5      404.04      384.02     16.92 o 
   0   2   5     4597.51     4710.44     90.11 o 
   2   2   5      242.61      223.27     16.51 o 
   4   2   5      668.94      597.89     26.66 o 
   6   2   5     1011.56     1037.63     56.15 o 
   8   2   5       60.68       48.68      8.60 o 
  10   2   5      741.98      694.28     45.17 o 
  12   2   5       18.65       15.62     10.25 o 
  14   2   5       76.22       63.34     23.52 o 
  16   2   5      317.81      334.53     37.95 o 
  18   2   5       15.67       -1.74     13.85 o 
  20   2   5       12.88        9.90     14.82 o 
  22   2   5       27.07       -0.16     15.54 o 
  24   2   5       94.79       84.18     19.96 o 
  26   2   5        2.82       -6.58     16.69 o 
 -27   3   5        9.99      -22.81     23.37 o 
 -25   3   5        9.06      -19.65     21.99 o 
 -23   3   5        1.00      -20.32     19.55 o 
 -21   3   5      161.96      154.16     29.06 o 
 -19   3   5      172.73      152.34     37.78 o 
 -17   3   5        0.92      -12.77     17.64 o 
 -15   3   5      153.54      142.71     27.12 o 
 -13   3   5       21.72       16.83     17.32 o 
 -11   3   5       36.51       25.38     20.31 o 
  -9   3   5      559.54      562.65     27.91 o 
  -7   3   5      614.21      570.43     21.65 o 
  -5   3   5     1270.58     1292.44     36.99 o 
  -3   3   5      776.99      756.81     28.98 o 
  -1   3   5       20.58       18.56      8.85 o 
   1   3   5      234.42      243.30     16.96 o 
   3   3   5        0.21       -2.41      7.88 o 
   5   3   5      189.45      239.19     35.46 o 
   7   3   5       84.73      105.90     16.80 o 
   9   3   5     1560.08     1577.10     61.81 o 
  11   3   5       44.80       43.75     30.56 o 
  13   3   5      473.62      457.58     30.92 o 
  15   3   5        0.00       -4.69     19.43 o 
  17   3   5       72.05       59.08     36.37 o 
  19   3   5       16.78       -1.05     19.90 o 
  21   3   5        2.50       27.45     22.46 o 
  23   3   5       14.09       -1.18     20.17 o 
 -22   4   5        0.20      -29.08     24.26 o 
 -20   4   5       20.83      -17.42     24.21 o 
 -18   4   5       18.69       -4.48     23.29 o 
 -16   4   5       62.67       55.31     25.54 o 
 -14   4   5       15.56        2.09     24.47 o 
 -12   4   5      190.92      285.10     38.73 o 
 -10   4   5        0.25      -26.01     17.34 o 
  -8   4   5       91.49      102.31     25.96 o 
  -6   4   5       39.86       19.92     14.40 o 
  -4   4   5        1.35       -7.31     12.13 o 
  -2   4   5      153.30      144.73     24.81 o 
   0   4   5      231.39      305.59     61.50 o 
   2   4   5      125.47      192.89     42.18 o 
   4   4   5       46.88       21.18     19.86 o 
   6   4   5      325.71      353.29     38.29 o 
   8   4   5        3.64        3.43     21.28 o 
  10   4   5       48.77       47.39     34.45 o 
  12   4   5        4.70        7.34     18.56 o 
  14   4   5      257.56      280.91     34.65 o 
  16   4   5        2.72       -3.37     18.04 o 
  18   4   5      160.84       71.99     21.62 o 
 -11   5   5       77.61       92.52     31.27 o 
  -9   5   5        0.29       -2.40     23.43 o 
  -7   5   5       25.47       31.36     24.76 o 
  -5   5   5        1.87       21.24     39.12 o 
  -3   5   5        0.91       -2.91     22.19 o 
  -1   5   5        4.24        7.35     24.01 o 
   1   5   5       83.17      141.15     44.93 o 
   3   5   5       19.16       19.06     26.36 o 
   5   5   5        1.22       -6.11     24.07 o 
   7   5   5       14.96        5.63     26.60 o 
   9   5   5        3.51      -19.42     20.42 o 
 -32   0   6       12.38       -2.99     29.94 o 
 -30   0   6        0.69      -20.97     24.49 o 
 -28   0   6        0.23        7.95     24.71 o 
 -26   0   6       11.34       -5.50     20.49 o 
 -24   0   6     5356.23     6047.70    189.95 o 
 -22   0   6       86.51      119.37     21.60 o 
 -20   0   6     3008.82     3111.61    103.51 o 
 -18   0   6        7.11       13.40     11.14 o 
 -16   0   6      103.49      119.27     13.59 o 
 -14   0   6     1001.15     1008.53     51.81 o 
 -12   0   6      273.65      257.08     14.28 o 
 -10   0   6      749.76      848.64     27.56 o 
  -8   0   6     2169.11     2130.35     95.36 o 
  -6   0   6     4296.31     4324.79    127.74 o 
  -4   0   6    11607.70    11186.98    315.57 o 
  -2   0   6      665.34      498.68     16.92 o 
   0   0   6     1452.09     1477.64     49.07 o 
   2   0   6      354.21      337.79     17.33 o 
   4   0   6      916.52      956.08     35.79 o 
   6   0   6     2478.71     2717.41     85.28 o 
   8   0   6     3387.94     3486.93    107.26 o 
  10   0   6     6530.62     7351.87    214.12 o 
  12   0   6     3332.99     3468.12    108.78 o 
  14   0   6      325.25      332.51     20.90 o 
  16   0   6       15.66       26.58     14.52 o 
  18   0   6       76.78       76.24     15.45 o 
  20   0   6        1.26      -16.07     10.71 o 
 -31   1   6        0.46       18.46     27.75 o 
 -29   1   6      925.29      956.76     93.60 o 
 -27   1   6        7.15       15.91     15.48 o 
 -25   1   6      226.89      274.44     25.60 o 
 -23   1   6      507.60      516.42     38.76 o 
 -21   1   6       88.80       95.75     17.74 o 
 -19   1   6      433.70      422.05     16.37 o 
 -17   1   6       18.94        4.68      6.81 o 
 -15   1   6       65.38       47.06      7.90 o 
 -13   1   6     1162.48     1264.95     35.07 o 
 -11   1   6      188.76      208.53     11.76 o 
  -9   1   6     5081.24     5163.81     97.99 o 
  -7   1   6      498.46      506.25     15.03 o 
  -5   1   6     1127.07     1089.84     25.76 o 
  -3   1   6      160.63      132.00      9.75 o 
  -1   1   6      146.69      148.42     11.52 o 
   1   1   6     2361.58     2312.14     59.65 o 
   3   1   6      243.14      250.31     12.73 o 
   5   1   6     2297.94     2492.46     55.50 o 
   7   1   6        3.17       -2.43      4.77 o 
   9   1   6       29.83       12.40      5.98 o 
  11   1   6      704.04      694.28     21.99 o 
  13   1   6        0.70        1.65      7.24 o 
  15   1   6      868.85      863.89     27.23 o 
  17   1   6      279.29      319.44     37.33 o 
  19   1   6       73.90       62.24     15.92 o 
  21   1   6      417.80      424.23     52.12 o 
  23   1   6       38.19       46.23     17.18 o 
  25   1   6       51.77       77.66     26.56 o 
 -30   2   6        1.50        1.78     34.66 o 
 -28   2   6      212.90      252.31     35.32 o 
 -26   2   6        5.72        4.10     20.70 o 
 -24   2   6       41.86       24.01     20.66 o 
 -22   2   6       57.36       49.32     27.54 o 
 -20   2   6       59.71       43.13     26.23 o 
 -18   2   6        2.23      -16.96     12.44 o 
 -16   2   6      211.41      185.90     35.54 o 
 -14   2   6       75.36       52.25     12.20 o 
 -12   2   6     1662.59     1718.67     48.23 o 
 -10   2   6       95.07      106.20     10.25 o 
  -8   2   6       23.15       18.59      7.09 o 
  -6   2   6        5.23        9.74      6.45 o 
  -4   2   6      355.43      331.43     12.99 o 
  -2   2   6        1.32        0.56      4.77 o 
   0   2   6     1753.68     1741.47     37.83 o 
   2   2   6     1415.32     1400.59     31.79 o 
   4   2   6       14.15        8.61      5.00 o 
   6   2   6      671.16      630.97     28.75 o 
   8   2   6        0.06       -2.42      5.57 o 
  10   2   6       55.04       43.28      7.57 o 
  12   2   6        6.42       -2.68     10.22 o 
  14   2   6      254.38      280.97     41.83 o 
  16   2   6       39.12       29.48     14.63 o 
  18   2   6      253.18      331.35     41.15 o 
  20   2   6       21.92       24.28     16.11 o 
  22   2   6       35.41       46.82     17.89 o 
  24   2   6        0.81      -30.28     20.18 o 
  26   2   6        0.09       -4.85     25.33 o 
 -27   3   6        0.86       -7.41     22.92 o 
 -25   3   6        5.39        7.43     23.17 o 
 -23   3   6        3.25      -20.60     25.29 o 
 -21   3   6       35.80       11.03     23.69 o 
 -19   3   6      179.66      220.29     39.49 o 
 -17   3   6        1.86      -20.85     16.55 o 
 -15   3   6      160.48      210.09     33.18 o 
 -13   3   6        0.48      -11.05     16.08 o 
 -11   3   6        2.64       -5.51     16.41 o 
  -9   3   6       83.36       77.10     11.53 o 
  -7   3   6       48.76       31.61     10.29 o 
  -5   3   6       11.09       17.81      9.22 o 
  -3   3   6      164.29      203.66     18.63 o 
  -1   3   6      145.38      188.11     17.58 o 
   1   3   6       57.51       56.87     16.51 o 
   3   3   6       17.63        3.82     10.30 o 
   5   3   6        4.83      -15.56     12.90 o 
   7   3   6       30.39       33.94     19.33 o 
   9   3   6       18.76       10.35     31.43 o 
  11   3   6       27.69       -9.42     18.54 o 
  13   3   6       41.80       28.66     22.90 o 
  15   3   6       84.26       58.20     28.95 o 
  17   3   6       10.48       18.76     23.72 o 
  19   3   6        2.04       -0.82     21.42 o 
  21   3   6       44.23       63.98     25.47 o 
  23   3   6        1.19      -22.23     22.94 o 
 -22   4   6        1.10      -14.04     25.70 o 
 -20   4   6       34.30       43.31     29.21 o 
 -18   4   6        3.25        4.58     24.93 o 
 -16   4   6       33.68       -0.10     24.48 o 
 -14   4   6      174.25      242.50     38.14 o 
 -12   4   6       84.73      106.55     30.44 o 
 -10   4   6      143.77      166.42     29.72 o 
  -8   4   6       52.59       15.75     19.37 o 
  -6   4   6      111.64      143.59     37.26 o 
  -4   4   6      274.28      346.40     24.18 o 
  -2   4   6       45.05       39.63     15.18 o 
   0   4   6       75.11       94.87     23.23 o 
   2   4   6        2.02       -7.34     17.06 o 
   4   4   6      108.11      164.26     30.66 o 
   6   4   6       76.42       64.93     26.64 o 
   8   4   6        0.01      -26.84     19.01 o 
  10   4   6       15.15        9.53     29.03 o 
  12   4   6        8.86      -20.03     19.98 o 
  14   4   6       78.30       70.16     24.71 o 
  16   4   6      135.27      168.02     31.92 o 
 -11   5   6       30.49       48.19     42.00 o 
  -9   5   6        8.09       22.08     27.07 o 
  -7   5   6        5.49        5.55     23.56 o 
  -5   5   6        0.07       -4.75     39.49 o 
  -3   5   6        9.86        6.97     26.58 o 
  -1   5   6       17.31       28.24     27.97 o 
   1   5   6      155.75      210.09     46.75 o 
   3   5   6        3.56        4.84     33.06 o 
   5   5   6       64.70       92.99     31.43 o 
 -31   1   7        7.41       -2.99     31.43 o 
 -29   1   7      127.88      136.47     22.47 o 
 -27   1   7       84.03       84.74     19.36 o 
 -25   1   7       65.93      106.72     19.17 o 
 -23   1   7      349.17      348.49     27.11 o 
 -21   1   7      228.67      262.66     22.43 o 
 -19   1   7     1991.68     1889.66     44.24 o 
 -17   1   7      231.21      251.49     18.73 o 
 -15   1   7     1176.60     1166.24     29.34 o 
 -13   1   7        8.50        4.20      5.67 o 
 -11   1   7      426.52      401.39     13.81 o 
  -9   1   7       45.51       34.91      7.20 o 
  -7   1   7      151.05      180.72     17.34 o 
  -5   1   7      184.16      177.20     10.20 o 
  -3   1   7     4606.47     4671.09     99.22 o 
  -1   1   7     1124.88     1058.85     40.29 o 
   1   1   7       90.39       82.04     10.22 o 
   3   1   7       20.74       31.73      7.90 o 
   5   1   7      272.73      259.09     13.93 o 
   7   1   7        0.01       -6.23      6.21 o 
   9   1   7       59.26       70.45     11.28 o 
  11   1   7       41.56       29.50     11.36 o 
  13   1   7      338.47      333.13     35.65 o 
  15   1   7      227.26      253.38     17.63 o 
  17   1   7      351.52      346.76     90.91 o 
  19   1   7       38.87       15.26     14.85 o 
  21   1   7       71.07       58.78     28.66 o 
  23   1   7       37.53       36.01     23.61 o 
 -30   2   7       35.80        1.36     23.82 o 
 -28   2   7       18.33        4.98     24.92 o 
 -26   2   7        2.81       12.85     22.27 o 
 -24   2   7       22.26       61.33     29.24 o 
 -22   2   7        4.77       -9.21     18.20 o 
 -20   2   7       22.05        2.74     16.28 o 
 -18   2   7        2.64       -4.01     15.13 o 
 -16   2   7        0.19      -20.81     13.94 o 
 -14   2   7      570.40      547.40     25.07 o 
 -12   2   7      321.28      322.48     17.45 o 
 -10   2   7     1133.14     1125.78     32.02 o 
  -8   2   7      340.30      312.14     14.27 o 
  -6   2   7      296.98      259.73     19.56 o 
  -4   2   7      199.42      208.83     16.58 o 
  -2   2   7     1217.20     1159.05     32.21 o 
   0   2   7       33.53       15.32      6.99 o 
   2   2   7      590.35      565.45     20.17 o 
   4   2   7       55.32       40.51     15.25 o 
   6   2   7      475.04      430.09     33.88 o 
   8   2   7       41.11       37.82      9.27 o 
  10   2   7       98.56       75.06     23.19 o 
  12   2   7        3.35       -9.91     14.14 o 
  14   2   7      205.38      228.64     30.24 o 
  16   2   7       53.32       52.56     29.46 o 
  18   2   7      270.84      296.80     36.51 o 
  20   2   7      273.07      270.99    100.88 o 
  22   2   7       45.44       54.72     25.17 o 
  24   2   7        0.57       -3.16     22.32 o 
 -25   3   7        0.48      -16.55     23.94 o 
 -23   3   7       37.15       40.11     29.88 o 
 -21   3   7        5.95       -0.09     21.97 o 
 -19   3   7        3.70      -23.54     21.15 o 
 -17   3   7        0.21      -22.59     18.12 o 
 -15   3   7        1.64      -25.42     16.95 o 
 -13   3   7       11.77      -15.43     27.30 o 
 -11   3   7        0.38      -14.57     17.49 o 
  -9   3   7      113.68      103.60     18.29 o 
  -7   3   7     2190.04     2302.72     58.28 o 
  -5   3   7      321.19      335.12     27.54 o 
  -3   3   7        7.73        0.04      9.79 o 
  -1   3   7       29.08       28.39     11.26 o 
   1   3   7        7.65        5.07      9.81 o 
   3   3   7      288.15      340.41     39.00 o 
   5   3   7       63.98       84.62     30.60 o 
   7   3   7       87.67       84.10     23.91 o 
   9   3   7      472.25      555.39     62.62 o 
  11   3   7      301.24      415.99     43.15 o 
  13   3   7       40.51       16.05     24.33 o 
  15   3   7       75.89       38.36     23.58 o 
  17   3   7        6.61       -3.42     21.88 o 
  19   3   7        5.55       -5.41     22.56 o 
  21   3   7       21.18        0.63     25.64 o 
 -20   4   7        1.83      -14.77     27.07 o 
 -18   4   7        6.23      -18.97     25.68 o 
 -16   4   7       62.58       66.88     29.61 o 
 -14   4   7       14.66        6.62     25.20 o 
 -12   4   7      356.28      491.41     76.68 o 
 -10   4   7        0.21       10.14     22.34 o 
  -8   4   7       51.30       27.71     23.04 o 
  -6   4   7       10.64       -8.28     13.41 o 
  -4   4   7      286.36      308.04     23.32 o 
  -2   4   7      128.11      188.41     21.81 o 
   0   4   7        1.39       -8.17     15.62 o 
   2   4   7      154.77      177.49     28.57 o 
   4   4   7       85.86       82.02     24.50 o 
   6   4   7       55.91       42.95     22.56 o 
   8   4   7       67.61       67.22     26.07 o 
  10   4   7        1.43      -28.77     22.18 o 
  12   4   7       12.59       -9.28     21.42 o 
  14   4   7      103.23       84.81     28.40 o 
  16   4   7        1.03      -27.59     23.01 o 
  -7   5   7        2.12       25.72     41.36 o 
  -5   5   7        1.37      -35.75     38.58 o 
  -3   5   7       21.20        4.38     49.79 o 
  -1   5   7       10.11       22.51     38.98 o 
   1   5   7       57.59       34.95     34.31 o 
 -32   0   8        2.07       80.63     39.38 o 
 -30   0   8      171.00      216.71     42.53 o 
 -28   0   8      703.54      732.37     58.49 o 
 -26   0   8      685.38      697.97     84.26 o 
 -24   0   8      555.44      647.98     43.84 o 
 -22   0   8     2183.66     2165.22     85.38 o 
 -20   0   8     1087.29     1070.29     46.55 o 
 -18   0   8      256.09      252.37     20.89 o 
 -16   0   8      804.46      733.93     28.56 o 
 -14   0   8      153.23      129.39     14.11 o 
 -12   0   8        9.61        9.58      9.29 o 
 -10   0   8        1.32       -1.99      6.45 o 
  -8   0   8      187.35      252.09     16.61 o 
  -6   0   8     3967.97     4179.27    125.51 o 
  -4   0   8     1132.10     1038.83    126.10 o 
  -2   0   8     2042.12     1930.07     51.85 o 
   0   0   8      889.79      864.72     34.56 o 
   2   0   8      577.83      554.54     26.08 o 
   4   0   8      258.69      216.51     38.93 o 
   6   0   8      282.45      293.30     19.18 o 
   8   0   8     1486.90     1541.26     56.83 o 
  10   0   8     1937.29     1953.26     69.04 o 
  12   0   8      109.88      124.45     35.01 o 
  14   0   8      164.49      194.60     21.72 o 
  16   0   8        7.49        2.89     11.24 o 
  18   0   8      241.87      303.06     28.04 o 
  20   0   8       32.01       24.28     18.68 o 
 -31   1   8        0.01      -16.44     29.14 o 
 -29   1   8        5.40       -7.65     17.10 o 
 -27   1   8      118.81      180.95     30.77 o 
 -25   1   8       34.47       41.82     17.19 o 
 -23   1   8      235.17      240.35     28.94 o 
 -21   1   8      305.51      358.21     22.87 o 
 -19   1   8      869.22      821.95     25.02 o 
 -17   1   8     1727.07     1689.08     40.40 o 
 -15   1   8        0.21       -8.33      6.08 o 
 -13   1   8      397.38      331.55     13.21 o 
 -11   1   8        5.54        3.79      5.25 o 
  -9   1   8      713.42      702.25     20.19 o 
  -7   1   8      173.81      204.25     12.18 o 
  -5   1   8      248.90      265.96     15.60 o 
  -3   1   8     1271.48     1298.90     34.19 o 
  -1   1   8      916.78      860.93     28.76 o 
   1   1   8     1078.55     1017.21     32.64 o 
   3   1   8      279.88      297.82     20.78 o 
   5   1   8      341.80      321.67     16.49 o 
   7   1   8        0.76        0.91      7.84 o 
   9   1   8       32.82       30.76      9.83 o 
  11   1   8       13.81        9.87      9.98 o 
  13   1   8      676.39      650.92     51.17 o 
  15   1   8       95.38      116.80     20.99 o 
  17   1   8       72.43       76.94     19.62 o 
  19   1   8      419.03      393.44     40.82 o 
  21   1   8        0.07        4.42     16.17 o 
  23   1   8        3.76       -0.56     18.65 o 
 -28   2   8        2.47      -27.92     21.25 o 
 -26   2   8        6.98       -8.84     33.65 o 
 -24   2   8        8.38        2.75     20.42 o 
 -22   2   8       70.73       80.50     31.72 o 
 -20   2   8        0.00      -16.72     15.86 o 
 -18   2   8       38.78        5.02     16.98 o 
 -16   2   8      234.33      232.65     28.60 o 
 -14   2   8     1055.49     1047.83     74.34 o 
 -12   2   8      127.72      145.75     13.71 o 
 -10   2   8      368.79      394.08     17.56 o 
  -8   2   8        1.10        0.72      6.36 o 
  -6   2   8       35.37       37.80      8.21 o 
  -4   2   8      228.63      241.16     19.37 o 
  -2   2   8      923.20      865.76     26.85 o 
   0   2   8        4.97       -5.86      6.93 o 
   2   2   8     1581.68     1529.25     40.93 o 
   4   2   8      104.27      123.62     12.84 o 
   6   2   8      402.10      368.15     34.05 o 
   8   2   8        7.78       -2.24      9.00 o 
  10   2   8        1.00      -16.57     14.20 o 
  12   2   8       26.15       -2.64     17.86 o 
  14   2   8      220.15      206.82     41.22 o 
  16   2   8        5.96      -12.49     20.49 o 
  18   2   8       81.65       80.42     25.42 o 
  20   2   8        0.06      -10.77     20.99 o 
  22   2   8       32.63       28.51     24.71 o 
 -25   3   8        9.16       39.72     25.99 o 
 -23   3   8        7.17        0.49     25.37 o 
 -21   3   8        0.33        5.33     24.84 o 
 -19   3   8       68.83       70.90     41.44 o 
 -17   3   8        1.48      -12.34     20.36 o 
 -15   3   8        0.70      -26.41     17.61 o 
 -13   3   8       99.64       86.79     25.21 o 
 -11   3   8       12.99       29.09     22.21 o 
  -9   3   8      289.91      365.90     30.04 o 
  -7   3   8      588.10      633.48     24.69 o 
  -5   3   8       46.43       40.96     11.30 o 
  -3   3   8      198.98      233.57     41.20 o 
  -1   3   8        1.73       -4.84      9.62 o 
   1   3   8      113.43      139.14     28.74 o 
   3   3   8        1.43       -7.60     10.72 o 
   5   3   8        0.00       -5.13     14.43 o 
   7   3   8        9.72        1.73     17.28 o 
   9   3   8       37.94       26.90     38.90 o 
  11   3   8       33.90       47.42     23.09 o 
  13   3   8       33.93       50.39     23.14 o 
  15   3   8        0.03       -4.38     22.02 o 
  17   3   8        0.04      -29.64     45.07 o 
  19   3   8        2.42       16.46     27.89 o 
 -18   4   8       43.76       27.64     40.56 o 
 -16   4   8      221.32      303.44     42.74 o 
 -14   4   8       24.86       78.53     30.08 o 
 -12   4   8      483.58      698.63    115.16 o 
 -10   4   8        3.20       -4.64     21.42 o 
  -8   4   8       38.41       32.26     23.05 o 
  -6   4   8       70.15       85.10     19.26 o 
  -4   4   8        2.73       -9.77     11.47 o 
  -2   4   8       60.93       83.51     28.88 o 
   0   4   8       13.39        8.78     17.02 o 
   2   4   8        6.98      -11.69     17.16 o 
   4   4   8       25.11       29.90     20.33 o 
   6   4   8       14.49       28.62     23.48 o 
   8   4   8        3.72      -12.15     19.83 o 
  10   4   8       13.41        4.86     20.84 o 
  12   4   8        4.85        5.40     23.46 o 
  14   4   8       60.40       74.91     28.47 o 
 -29   1   9       30.48       30.05     22.13 o 
 -27   1   9        3.41      -21.89     19.95 o 
 -25   1   9      194.61      238.54     31.00 o 
 -23   1   9       87.62       45.59     19.70 o 
 -21   1   9      680.90      653.06     26.59 o 
 -19   1   9      103.28      152.25     17.60 o 
 -17   1   9      204.78      240.70     20.62 o 
 -15   1   9      645.64      566.33     22.31 o 
 -13   1   9       15.84        9.56      8.60 o 
 -11   1   9        1.37       -2.98      7.42 o 
  -9   1   9       24.02       14.14      6.60 o 
  -7   1   9        5.93        1.49      5.55 o 
  -5   1   9      214.81      201.68     13.75 o 
  -3   1   9        6.21        4.45      6.32 o 
  -1   1   9      620.72      613.63     23.79 o 
   1   1   9     1547.74     1549.60     46.03 o 
   3   1   9      954.69      868.51     30.52 o 
   5   1   9      274.78      308.31     32.07 o 
   7   1   9      451.91      448.79     21.04 o 
   9   1   9      516.31      463.21     22.21 o 
  11   1   9        2.57       -3.96      9.49 o 
  13   1   9      241.84      252.12     27.44 o 
  15   1   9       29.19       -1.04     35.99 o 
  17   1   9       34.28       12.57     15.94 o 
  19   1   9      146.79      145.68     25.39 o 
  21   1   9        1.74      -18.67     17.80 o 
  23   1   9       40.56       28.88     21.03 o 
 -28   2   9        8.13       29.15     25.21 o 
 -26   2   9        1.86       -3.64     21.13 o 
 -24   2   9        6.94        2.11     19.98 o 
 -22   2   9       25.94       21.32     20.24 o 
 -20   2   9        9.13       10.78     19.46 o 
 -18   2   9        0.27       -5.17     17.19 o 
 -16   2   9     1566.71     1614.63     90.33 o 
 -14   2   9      219.52      237.37     22.74 o 
 -12   2   9      480.51      438.74     18.85 o 
 -10   2   9      505.78      488.94     18.79 o 
  -8   2   9      127.69      139.88     12.98 o 
  -6   2   9      888.44      890.98     26.12 o 
  -4   2   9      478.89      433.04     16.96 o 
  -2   2   9      780.61      676.48     23.93 o 
   0   2   9       89.37       54.88     10.99 o 
   2   2   9        2.74       -2.98      7.56 o 
   4   2   9      380.58      367.26     34.90 o 
   6   2   9       83.03       70.74     11.96 o 
   8   2   9       23.64       10.93      9.22 o 
  10   2   9        2.55       -4.51     15.18 o 
  12   2   9        4.08       -4.92     15.59 o 
  14   2   9      560.56      600.37    125.30 o 
  16   2   9        0.04       -9.84     18.99 o 
  18   2   9      262.68      373.06     62.36 o 
  20   2   9        4.69        6.09     22.69 o 
  22   2   9        6.38       -5.04     37.19 o 
 -23   3   9       32.61       74.55     38.08 o 
 -21   3   9       12.70       -2.52     24.68 o 
 -19   3   9       41.91       61.99     27.11 o 
 -17   3   9        0.04      -12.73     22.30 o 
 -15   3   9        3.10      -15.66     19.69 o 
 -13   3   9       64.74      116.21     61.29 o 
 -11   3   9     2806.42     3084.68    326.80 o 
  -9   3   9        0.37       19.87     11.79 o 
  -7   3   9     1133.49     1164.59     36.64 o 
  -5   3   9      272.64      326.04     22.00 o 
  -3   3   9        0.00       -8.36      9.08 o 
  -1   3   9        0.00       -9.43     10.53 o 
   1   3   9        1.78       -5.20     11.20 o 
   3   3   9       40.94       35.54     12.18 o 
   5   3   9      156.85      131.49     25.93 o 
   7   3   9      173.65      249.12     32.64 o 
   9   3   9      325.18      447.50     42.64 o 
  11   3   9        7.22        5.02     18.68 o 
  13   3   9        7.50        8.24     23.06 o 
  15   3   9       21.57       20.49     23.28 o 
  17   3   9        4.72       22.26     27.51 o 
 -18   4   9       32.73       58.93     33.56 o 
 -16   4   9      181.00      246.99     49.68 o 
 -14   4   9        2.15       -0.75     26.90 o 
 -12   4   9        2.19       -7.14     24.46 o 
 -10   4   9      117.61      114.74     28.19 o 
  -8   4   9        2.72        3.04     22.13 o 
  -6   4   9       91.69      114.82     27.38 o 
  -4   4   9       15.30       -4.27     13.23 o 
  -2   4   9       46.31       50.04     18.03 o 
   0   4   9       18.80       -0.69     17.42 o 
   2   4   9        1.05       -8.64     19.04 o 
   4   4   9        0.02      -13.55     18.05 o 
   6   4   9       57.65       56.09     25.22 o 
   8   4   9       11.88       29.21     44.64 o 
  10   4   9        7.83        4.24     21.82 o 
 -26   0  10       10.13       43.33     39.22 o 
 -24   0  10       17.95       -2.72     31.59 o 
 -22   0  10      137.25      197.12     30.79 o 
 -20   0  10      168.92      233.08     22.41 o 
 -18   0  10        0.05       -4.14     10.84 o 
 -16   0  10       29.38       12.68     16.11 o 
 -14   0  10      487.74      505.35     31.60 o 
 -12   0  10        1.46      -14.33     11.98 o 
 -10   0  10       79.72       89.92     24.44 o 
  -8   0  10       27.16       12.33     16.12 o 
  -6   0  10      232.92      286.73     33.94 o 
  -4   0  10      470.73      341.10     30.74 o 
  -2   0  10      249.70      252.04     31.86 o 
   0   0  10      306.20      284.33     40.10 o 
   2   0  10      147.98      185.38     19.73 o 
   4   0  10      167.58      200.88     21.96 o 
   6   0  10     4006.39     4083.47    129.89 o 
   8   0  10     1229.04     1288.21     52.82 o 
  10   0  10       18.43        0.45     13.22 o 
  12   0  10       65.24       67.65     17.55 o 
  14   0  10        1.62       -1.16     14.12 o 
  16   0  10      216.50      265.74     29.14 o 
  18   0  10       12.41        1.35     14.28 o 
  20   0  10       36.78       30.63     23.48 o 
 -29   1  10       34.01       34.08     23.94 o 
 -27   1  10        0.00      -12.41     21.66 o 
 -25   1  10       16.96       -9.50     17.90 o 
 -23   1  10        9.09      -23.66     15.77 o 
 -21   1  10       98.36       82.35     15.65 o 
 -19   1  10       80.32       58.29     14.25 o 
 -17   1  10      106.49      127.64     14.28 o 
 -15   1  10       56.46       46.32     10.85 o 
 -13   1  10      385.23      390.68     31.06 o 
 -11   1  10        3.42       -8.04      8.36 o 
  -9   1  10       18.61       11.02      6.86 o 
  -7   1  10       29.60       35.38      7.70 o 
  -5   1  10        0.02       -8.58      6.05 o 
  -3   1  10       22.93       20.51      8.09 o 
  -1   1  10      564.71      516.99     22.46 o 
   1   1  10     1243.13     1149.50     38.15 o 
   3   1  10     1712.52     1697.77     51.14 o 
   5   1  10       58.23       76.42     13.72 o 
   7   1  10        1.89      -12.60      9.11 o 
   9   1  10      332.27      357.11     24.96 o 
  11   1  10      574.06      547.70     26.07 o 
  13   1  10        0.00       -8.95     10.91 o 
  15   1  10       53.91       43.62     18.65 o 
  17   1  10       26.02       11.40     17.87 o 
  19   1  10       90.81      109.96     24.51 o 
  21   1  10       28.94       17.33     21.31 o 
 -26   2  10        0.78       17.70     22.18 o 
 -24   2  10      158.76      201.71     65.21 o 
 -22   2  10        2.22      -13.97     18.64 o 
 -20   2  10      667.73      634.85     39.09 o 
 -18   2  10       70.35       58.13     22.63 o 
 -16   2  10      837.73      799.94     34.99 o 
 -14   2  10      125.36      109.84     18.50 o 
 -12   2  10       65.05       64.67     11.75 o 
 -10   2  10      739.39      694.85     23.14 o 
  -8   2  10      667.17      654.53     22.23 o 
  -6   2  10     1120.74     1081.10     30.63 o 
  -4   2  10     1326.33     1280.35     34.12 o 
  -2   2  10      386.06      404.49     21.40 o 
   0   2  10      448.45      438.00     19.17 o 
   2   2  10       56.67       45.33     10.93 o 
   4   2  10      151.47      138.10     15.13 o 
   6   2  10       84.51       89.39     14.91 o 
   8   2  10        0.13        0.73      9.70 o 
  10   2  10      268.06      228.38     45.87 o 
  12   2  10        0.20        8.63     16.24 o 
  14   2  10        8.62       -5.95     33.17 o 
  16   2  10       51.37       54.32     34.47 o 
  18   2  10       86.67      121.42     41.09 o 
  20   2  10        1.27      -33.50     28.74 o 
 -23   3  10        0.93      -19.99     25.90 o 
 -21   3  10        3.18      -26.29     23.32 o 
 -19   3  10       14.28      -10.09     25.39 o 
 -17   3  10        5.21      -18.51     22.16 o 
 -15   3  10       20.63       -4.63     24.23 o 
 -13   3  10      313.10      424.36     44.85 o 
 -11   3  10      184.86      266.99     27.64 o 
  -9   3  10      172.94      216.03     19.96 o 
  -7   3  10      338.15      421.54     23.87 o 
  -5   3  10       39.86       26.67     11.57 o 
  -3   3  10       67.41       79.38     16.25 o 
  -1   3  10       26.34       13.93     12.20 o 
   1   3  10       24.39       37.25     12.38 o 
   3   3  10        7.95       -2.74     10.59 o 
   5   3  10       18.71       55.68     20.34 o 
   7   3  10       90.13      117.26     30.74 o 
   9   3  10      115.25      141.53     29.53 o 
  11   3  10        0.01      -23.62     19.44 o 
  13   3  10       66.40      119.17     57.29 o 
  15   3  10        1.75      -11.50     23.39 o 
 -14   4  10        0.06      -22.10     25.76 o 
 -12   4  10       57.02       49.39     35.25 o 
 -10   4  10        0.73       -1.18     24.88 o 
  -8   4  10        9.69       -6.27     22.62 o 
  -6   4  10      169.92      209.18     49.00 o 
  -4   4  10        0.22       -2.03     12.78 o 
  -2   4  10      153.80      251.25     26.98 o 
   0   4  10        0.99      -12.58     17.18 o 
   2   4  10        9.52        6.71     19.45 o 
   4   4  10        0.58      -11.57     19.47 o 
   6   4  10       23.32       72.71     27.46 o 
   8   4  10        7.52       24.08     26.27 o 
 -27   1  11        1.10      -16.21     22.68 o 
 -25   1  11        0.48      -10.53     17.85 o 
 -23   1  11       55.01       53.92     22.05 o 
 -21   1  11       53.66       86.04     16.54 o 
 -19   1  11      467.93      484.00     33.97 o 
 -17   1  11       95.29       90.28     16.37 o 
 -15   1  11      353.36      322.79     31.88 o 
 -13   1  11        0.55       -3.52      8.84 o 
 -11   1  11       15.35        8.49      9.67 o 
  -9   1  11      180.35      185.63     13.76 o 
  -7   1  11        2.01       -6.51      7.03 o 
  -5   1  11       53.06       45.87      9.12 o 
  -3   1  11      784.27      670.12     23.64 o 
  -1   1  11       92.23       96.37     14.25 o 
   1   1  11     1566.73     1542.24     57.78 o 
   3   1  11        5.69        3.12     10.08 o 
   5   1  11        6.35        3.88     10.27 o 
   7   1  11       51.70       34.14     12.29 o 
   9   1  11        0.98       -8.52     10.28 o 
  11   1  11      364.14      411.20     45.74 o 
  13   1  11        0.03        3.77     12.79 o 
  15   1  11      227.92      242.95     36.45 o 
  17   1  11        7.19       -9.69     26.07 o 
  19   1  11        3.82      -20.46     17.60 o 
 -26   2  11       25.54       -0.92     24.24 o 
 -24   2  11      153.61      179.77     31.87 o 
 -22   2  11        6.62      -12.37     36.87 o 
 -20   2  11       23.23       -2.89     19.64 o 
 -18   2  11       69.15       73.65     23.74 o 
 -16   2  11       77.20       73.99     23.04 o 
 -14   2  11      244.32      292.64     34.64 o 
 -12   2  11        4.32       -9.95      8.93 o 
 -10   2  11       10.72        9.45      9.59 o 
  -8   2  11      244.63      300.82     18.96 o 
  -6   2  11       46.15       35.09     12.96 o 
  -4   2  11      829.75      755.92     24.88 o 
  -2   2  11      157.16      191.58     16.98 o 
   0   2  11       35.21       17.66     14.89 o 
   2   2  11       37.74       30.48     10.86 o 
   4   2  11        0.00      -11.13      8.96 o 
   6   2  11        0.57       -2.58     10.51 o 
   8   2  11        4.64        0.65     19.98 o 
  10   2  11       36.17       10.67     17.20 o 
  12   2  11       29.72       28.46     20.53 o 
  14   2  11        0.40        7.19     19.47 o 
  16   2  11        5.65       12.48     23.01 o 
  18   2  11        0.59       -0.26     22.73 o 
 -21   3  11        0.88        3.69     27.13 o 
 -19   3  11        1.80      -36.28     24.41 o 
 -17   3  11       77.00       90.36     30.15 o 
 -15   3  11      310.49      353.21     67.00 o 
 -13   3  11       36.25       24.87     23.69 o 
 -11   3  11      482.99      566.10     48.42 o 
  -9   3  11      224.06      224.92     20.68 o 
  -7   3  11      108.68      130.05     16.94 o 
  -5   3  11        5.40        7.71     11.80 o 
  -3   3  11       77.66       63.79     14.37 o 
  -1   3  11        0.41       -0.55     10.67 o 
   1   3  11        0.33      -11.40     10.18 o 
   3   3  11       54.66       69.22     19.76 o 
   5   3  11       23.84       21.85     18.13 o 
   7   3  11        3.95      -24.83     16.56 o 
   9   3  11        2.14      -18.36     21.59 o 
  11   3  11        0.01      -32.43     25.35 o 
  13   3  11       11.37      -10.23     22.47 o 
 -10   4  11       92.14      118.41     32.20 o 
  -8   4  11       10.01       -7.95     25.57 o 
  -6   4  11      261.53      319.61     41.90 o 
  -4   4  11       39.59       54.58     19.28 o 
  -2   4  11        0.57        8.04     16.40 o 
   0   4  11       38.02       34.09     20.54 o 
   2   4  11        0.75       -6.07     19.10 o 
 -26   0  12        8.61        1.39     40.82 o 
 -24   0  12       29.45       31.43     35.70 o 
 -22   0  12       13.44       -3.31     22.49 o 
 -20   0  12       16.04       11.75     22.15 o 
 -18   0  12       37.50       14.77     20.65 o 
 -16   0  12      221.80      255.72     40.93 o 
 -14   0  12     1031.66      911.18     46.67 o 
 -12   0  12      534.97      420.70     29.18 o 
 -10   0  12     1138.78     1014.35     64.46 o 
  -8   0  12        0.02       -5.18     16.86 o 
  -6   0  12        4.01      -22.97     15.32 o 
  -4   0  12       25.08        1.76     16.38 o 
  -2   0  12       33.26      -22.79     16.12 o 
   0   0  12       48.22       42.96     23.53 o 
   2   0  12     5786.32     5867.70    180.60 o 
   4   0  12       11.59       39.68     17.33 o 
   6   0  12     3258.00     3407.36    123.83 o 
   8   0  12      487.14      454.49     30.24 o 
  10   0  12       24.33       41.39     29.08 o 
  12   0  12       26.44       18.03     17.27 o 
  14   0  12        0.32      -20.10     15.90 o 
  16   0  12       19.17       -4.64     31.38 o 
  18   0  12       30.79       40.02     26.31 o 
 -25   1  12       32.86        4.91     40.29 o 
 -23   1  12      157.16      261.22     53.95 o 
 -21   1  12      121.52      190.81     28.58 o 
 -19   1  12      233.49      293.36     41.84 o 
 -17   1  12       90.28      104.73     20.96 o 
 -15   1  12       19.29      -10.43     12.00 o 
 -13   1  12       29.71       17.70     13.73 o 
 -11   1  12       78.25       87.04     17.61 o 
  -9   1  12       18.36       18.41     13.19 o 
  -7   1  12        9.75        5.14      8.91 o 
  -5   1  12      317.10      342.99     19.86 o 
  -3   1  12     1723.83     1626.15     50.99 o 
  -1   1  12        0.73       -7.09     10.51 o 
   1   1  12      203.76      236.63     21.71 o 
   3   1  12      770.87      751.12     31.29 o 
   5   1  12       19.63        6.58     11.80 o 
   7   1  12      182.55      181.47     20.58 o 
   9   1  12        4.67        5.41     12.89 o 
  11   1  12      352.17      439.10     44.13 o 
  13   1  12        3.63        2.47     16.38 o 
  15   1  12        1.32       -6.06     16.75 o 
  17   1  12        8.16       15.32     21.46 o 
 -24   2  12       51.22       26.46     23.51 o 
 -22   2  12        0.18       21.66     22.73 o 
 -20   2  12        1.94      -11.94     34.53 o 
 -18   2  12        7.67        7.87     18.72 o 
 -16   2  12       30.81       24.69     16.09 o 
 -14   2  12        0.13      -18.07     12.05 o 
 -12   2  12      139.62      140.85     15.41 o 
 -10   2  12        1.55       -6.88      9.23 o 
  -8   2  12       88.82       87.58     13.21 o 
  -6   2  12       17.86        8.88      9.91 o 
  -4   2  12      103.80      119.69     14.03 o 
  -2   2  12       98.42       80.37     12.72 o 
   0   2  12       69.14      108.28     15.20 o 
   2   2  12       13.17      -10.73      9.90 o 
   4   2  12       17.46       -2.41     10.07 o 
   6   2  12        0.41       -0.24     11.14 o 
   8   2  12       45.21       53.22     31.35 o 
  10   2  12        3.77      -20.49     16.45 o 
  12   2  12        0.08       -2.93     17.95 o 
  14   2  12       74.02       31.87     23.05 o 
 -19   3  12        0.17       31.79     28.60 o 
 -17   3  12        3.75      -12.37     25.97 o 
 -15   3  12        4.45       -7.38     26.60 o 
 -13   3  12       26.61       41.90     33.30 o 
 -11   3  12        0.96      -10.22     19.73 o 
  -9   3  12      194.61      231.26     21.30 o 
  -7   3  12      123.44      146.13     19.86 o 
  -5   3  12       47.14       54.40     15.25 o 
  -3   3  12       11.27        6.10     11.64 o 
  -1   3  12       19.84       22.58     12.84 o 
   1   3  12        7.37       -3.25     11.67 o 
   3   3  12        1.58      -11.34     15.69 o 
   5   3  12        0.73      -17.60     16.01 o 
   7   3  12        9.89        1.13     18.11 o 
   9   3  12        5.34       -6.85     39.78 o 
 -23   1  13       10.32       15.69     42.10 o 
 -21   1  13       13.03        1.92     16.93 o 
 -19   1  13       11.44      -13.61     14.61 o 
 -17   1  13       13.21       -8.24     13.60 o 
 -15   1  13       30.34        1.02     13.18 o 
 -13   1  13        3.04        7.51     14.65 o 
 -11   1  13      256.52      231.32     30.41 o 
  -9   1  13       49.05       41.10     14.03 o 
  -7   1  13      258.50      230.47     19.36 o 
  -5   1  13       37.34       20.19     10.63 o 
  -3   1  13      219.57      195.54     19.71 o 
  -1   1  13        2.26      -11.58     10.05 o 
   1   1  13       52.31       50.24     14.29 o 
   3   1  13       31.20       41.81     15.32 o 
   5   1  13      201.37      256.67     24.38 o 
   7   1  13      371.59      408.30     51.84 o 
   9   1  13      138.10      180.71     22.22 o 
  11   1  13      302.02      429.68     37.58 o 
  13   1  13       27.98        1.61     20.04 o 
  15   1  13       23.42        3.55     21.16 o 
 -22   2  13       37.50       84.05     42.26 o 
 -20   2  13       43.08       74.55     43.76 o 
 -18   2  13       28.14       67.51     40.08 o 
 -16   2  13       20.63        2.96     22.18 o 
 -14   2  13       11.51      -16.57     21.88 o 
 -12   2  13        1.66        5.18     11.82 o 
 -10   2  13       55.62       44.29     13.25 o 
  -8   2  13       34.63       26.12     11.89 o 
  -6   2  13       80.24       95.28     15.28 o 
  -4   2  13      112.22      151.02     17.26 o 
  -2   2  13       37.95       45.38     13.72 o 
   0   2  13       70.22       91.73     15.21 o 
   2   2  13        0.22        1.80     11.86 o 
   4   2  13        6.89       -7.46     11.29 o 
   6   2  13       21.16       24.78     14.25 o 
   8   2  13        0.03      -27.68     34.37 o 
  10   2  13        0.51       -0.07     21.10 o 
  12   2  13       49.39       72.73     26.20 o 
 -15   3  13      135.64      110.04     44.56 o 
 -13   3  13        0.55       -1.39     24.24 o 
 -11   3  13       20.46        9.71     29.62 o 
  -9   3  13        1.20        0.37     16.73 o 
  -7   3  13       21.73        9.05     13.86 o 
  -5   3  13        2.16      -10.12     11.64 o 
  -3   3  13        0.05       -1.24     11.21 o 
  -1   3  13        0.87       -7.93     11.54 o 
   1   3  13        0.24      -12.63     13.99 o 
   3   3  13       53.28       88.87     23.14 o 
   5   3  13        0.56      -14.33     19.72 o 
 -22   0  14      105.57      110.33     32.86 o 
 -20   0  14       79.37       82.70     28.00 o 
 -18   0  14       11.32        0.59     22.71 o 
 -16   0  14      694.23      584.18     53.47 o 
 -14   0  14       61.82       57.75     30.36 o 
 -12   0  14       10.09      -15.45     19.02 o 
 -10   0  14      309.48      274.83     43.60 o 
  -8   0  14       18.49       14.14     23.21 o 
  -6   0  14        3.05       -4.75     21.45 o 
  -4   0  14      190.23      268.21     41.78 o 
  -2   0  14      208.10      230.69     38.26 o 
   0   0  14       34.08       15.21     22.52 o 
   2   0  14      404.58      427.45     53.36 o 
   4   0  14      107.96       73.11     31.75 o 
   6   0  14      211.97      230.53     43.06 o 
   8   0  14        8.10      -20.81     24.07 o 
  10   0  14      147.70      158.65     27.63 o 
  12   0  14       21.87       13.17     20.92 o 
 -21   1  14       71.22       68.54     21.28 o 
 -19   1  14       25.17       46.58     18.86 o 
 -17   1  14        1.83       -3.42     14.78 o 
 -15   1  14        3.78        2.74     14.42 o 
 -13   1  14       12.28       13.75     15.92 o 
 -11   1  14      383.71      411.51     32.25 o 
  -9   1  14       30.82       17.54     15.16 o 
  -7   1  14        4.09        1.63     12.84 o 
  -5   1  14      272.23      293.10     26.87 o 
  -3   1  14       13.48        4.43     12.55 o 
  -1   1  14       36.32       23.73     12.91 o 
   1   1  14        2.11       -7.96     12.04 o 
   3   1  14      131.92      128.10     19.99 o 
   5   1  14       64.99       50.37     17.67 o 
   7   1  14      249.98      287.93     27.53 o 
   9   1  14      231.73      265.66     27.82 o 
  11   1  14       16.61       17.26     21.22 o 
 -18   2  14        4.50       25.93     40.98 o 
 -16   2  14        3.16       -0.29     19.52 o 
 -14   2  14        3.88        1.61     17.09 o 
 -12   2  14       17.29       26.47     17.81 o 
 -10   2  14      124.24      118.60     17.46 o 
  -8   2  14        0.34      -11.43     11.63 o 
  -6   2  14       21.91       13.00     11.97 o 
  -4   2  14       17.42       13.72     11.48 o 
  -2   2  14       37.28       36.08     12.90 o 
   0   2  14        0.31      -17.50     11.67 o 
   2   2  14        6.09      -11.47     13.72 o 
   4   2  14        2.39      -11.47     13.01 o 
   6   2  14        1.47       -5.85     22.31 o 
   8   2  14       50.60       75.97     41.28 o 
  -9   3  14        1.19      -27.31     19.24 o 
  -7   3  14        1.56       -1.35     14.99 o 
  -5   3  14        0.20       -8.27     13.58 o 
  -3   3  14        0.16       -7.21     14.30 o 
 -19   1  15       32.65       42.29     20.20 o 
 -17   1  15       67.39       48.90     18.90 o 
 -15   1  15      100.12       98.62     22.23 o 
 -13   1  15        9.51       -5.19     16.19 o 
 -11   1  15      213.47      230.52     26.53 o 
  -9   1  15        1.86        2.75     15.03 o 
  -7   1  15       75.45       61.92     18.21 o 
  -5   1  15       11.01       20.20     15.39 o 
  -3   1  15        0.22      -14.40     11.31 o 
  -1   1  15       20.75       22.13     14.08 o 
   1   1  15        6.75      -12.48     12.54 o 
   3   1  15        4.67       -3.93     17.58 o 
   5   1  15       77.30       85.21     18.85 o 
   7   1  15       98.27       94.98     21.53 o 
 -14   2  15        1.69      -11.40     18.05 o 
 -12   2  15       36.81       32.77     19.87 o 
 -10   2  15       89.52       90.88     17.21 o 
  -8   2  15       31.52       18.82     14.00 o 
  -6   2  15      217.01      288.59     23.98 o 
  -4   2  15       10.00       -0.98     12.98 o 
  -2   2  15       33.39       28.83     14.28 o 
   0   2  15        4.20       -1.63     13.04 o 
   2   2  15        2.16       -1.98     13.34 o 
 -14   0  16        2.04      -12.98     21.33 o 
 -12   0  16       13.30       -3.10     20.18 o 
 -10   0  16       30.44       53.43     20.81 o 
  -8   0  16       32.61       11.47     27.59 o 
  -6   0  16       45.49      112.49     35.17 o 
  -4   0  16        8.53        8.06     30.47 o 
  -2   0  16      270.00      416.45     56.78 o 
   0   0  16       47.08       80.21     34.69 o 
   2   0  16      113.91      150.75     40.98 o 
   4   0  16       35.44       65.32     34.69 o 
 -13   1  16       35.40       48.17     29.68 o 
 -11   1  16        1.84      -14.03     19.89 o 
  -9   1  16        5.27      -10.20     16.02 o 
  -7   1  16       48.63       51.84     18.38 o 
  -5   1  16       44.05       39.79     19.69 o 
  -3   1  16       49.92       50.12     18.82 o 
  -1   1  16        1.52      -16.92     13.47 o 
   1   1  16        6.50        4.29     15.69 o 
                                                 
